# Supplementary material for: Comparison of Treatment Modalities for Dry Eye in Primary Sjögren’s Syndrome
Source: J Clin Med. 2022 Jan 17;11(2):463. doi: 10.3390/jcm11020463 (PMC8781254; doi:10.3390/jcm11020463)
Supplement: Supplementary file 1 [file jcm-11-00463-s001.zip]

Archive with 1 entries (1 files):
- jcm-1545920-supplementary.pdf
